# Supplementary material for: An improved hippopotamus optimization algorithm based on adaptive development and solution diversity enhancement
Source: PeerJ Comput Sci. 2025 May 29;11:e2901. doi: 10.7717/peerj-cs.2901 (PMC12192830; doi:10.7717/peerj-cs.2901)
Supplement: Supplemental Information 1 [file peerj-cs-11-2901-s001.zip]

Archive with 5 entries (4 files):
- code/IHOA.m
- code/Main.m
- code/fun_info.m
- code/levy.m
- code/
