# Supplementary material for: An improved hippopotamus optimization algorithm based on adaptive development and solution diversity enhancement
Source: PeerJ Comput Sci. 2025 May 29;11:e2901. doi: 10.7717/peerj-cs.2901 (PMC12192830; doi:10.7717/peerj-cs.2901)
Supplement: Supplemental Information 1 [file peerj-cs-11-2901-s001.zip › code/IHOA.m]

function [Best_score, Best_pos, HO_curve] = IHOA(SearchAgents, Max_iterations, lowerbound, upperbound, dimension, fitness)

lowerbound = ones(1, dimension) .* (lowerbound); % Lower bound of variable
upperbound = ones(1, dimension) .* (upperbound); % Upper bound of variable

%% Initialize population using Logistic chaotic map for diversity enhancement
logistic_map = zeros(SearchAgents, dimension); % Pre-allocate logistic map matrix
chaos_initial = rand(); % Random initial value for chaotic map
r = 4; % Logistic map parameter, typically chosen as 4 for chaotic behavior

for i = 1:dimension
    logistic_map(1, i) = chaos_initial;
    for j = 2:SearchAgents
        logistic_map(j, i) = r * logistic_map(j-1, i) * (1 - logistic_map(j-1, i)); % Logistic map formula
    end
end

%% initialization
for j = 1:SearchAgents
    for i = 1:dimension
        % X(:, i) = lowerbound(i) + rand(SearchAgents, 1) .* (upperbound(i) - lowerbound(i)); % Initial population generation
        X(j, i) = lowerbound(i) + logistic_map(j,i) .* (upperbound(i) - lowerbound(i)); % Initial population generation
    end
end

for i = 1:SearchAgents
    L = X(i, :); % Current individual location
    fit(i) = fitness(L); % Computational fitness
end

% Elite individual initialization
Elite = X(1, :);
Elite_fit = fitness(Elite);

%% main loop
w = 0.9; % Initialize weight
w_min = 0.4; % min weight
for t = 1:Max_iterations
    % Updated weights, gradually reduced to balance exploration and development
    w = w_min + (0.9 - w_min) * (1 - t / Max_iterations);

    % Adaptive mutation rate
    mutation_rate = 0.1 + 0.9 * (1 - t / Max_iterations);

    %% update best
    [best, location] = min(fit);
    if t == 1
        Xbest = X(location, :); % best x
        fbest = best; % best fitness
    elseif best < fbest
        fbest = best;
        Xbest = X(location, :);
    end

    % elitism strategy
    if fbest < Elite_fit
        Elite = Xbest;
        Elite_fit = fbest;
    end

    for i = 1:SearchAgents / 2
        %% Hippopotamus location update in river or pond (exploration phase)
        Dominant_hippopotamus = Xbest;
        I1 = randi([1, 2], 1, 1);
        I2 = randi([1, 2], 1, 1);
        Ip1 = randi([0, 1], 1, 2);
        RandGroupNumber = randperm(SearchAgents, 1);
        RandGroup = randperm(SearchAgents, RandGroupNumber);
        MeanGroup = mean(X(RandGroup, :)) .* (length(RandGroup) ~= 1) + X(RandGroup(1, 1), :) * (length(RandGroup) == 1);

        % Dynamic adjustment of mutation strategies
        A = mutation_rate * (2 * rand(1, dimension) - 1);
        B = mutation_rate * rand(1, dimension);

        % Update position and adjust step size with inertial weight
        X_P1(i, :) = X(i, :) + w * rand(1, 1) .* (Dominant_hippopotamus - I1 .* X(i, :));
        T = exp(-t / Max_iterations);
        if T > 0.6
            X_P2(i, :) = X(i, :) + A .* (Dominant_hippopotamus - I2 .* MeanGroup);
        else
            if rand() > 0.5
                X_P2(i, :) = X(i, :) + B .* (MeanGroup - Dominant_hippopotamus);
            else
                X_P2(i, :) = (upperbound - lowerbound) .* rand + lowerbound;
            end
        end

        X_P2(i, :) = min(max(X_P2(i, :), lowerbound), upperbound);

        L = X_P1(i, :);
        F_P1(i) = fitness(L);
        if (F_P1(i) < fit(i))
            X(i, :) = X_P1(i, :);
            fit(i) = F_P1(i);
        end

        L2 = X_P2(i, :);
        F_P2(i) = fitness(L2);
        if (F_P2(i) < fit(i))
            X(i, :) = X_P2(i, :);
            fit(i) = F_P2(i);
        end
    end

    %% Hippo defense against Predators (Exploration phase)
    for i = 1 + SearchAgents / 2 : SearchAgents
        predator = lowerbound + rand(1, dimension) .* (upperbound - lowerbound);
        L = predator;
        F_HL = fitness(L);
        distance2Leader = abs(predator - X(i, :));
        b = unifrnd(2, 4, [1 1]);
        c = unifrnd(1, 1.5, [1 1]);
        d = unifrnd(2, 3, [1 1]);
        l = unifrnd(-2 * pi, 2 * pi, [1 1]);
        RL = 0.05 * levy(SearchAgents, dimension, 1.5);

        if fit(i) > F_HL
            X_P3(i, :) = RL(i, :) .* predator + (b ./ (c - d * cos(l))) .* (1 ./ distance2Leader);
        else
            X_P3(i, :) = RL(i, :) .* predator + (b ./ (c - d * cos(l))) .* (1 ./ (2 .* distance2Leader + rand(1, dimension)));
        end
        X_P3(i, :) = min(max(X_P3(i, :), lowerbound), upperbound);

        L = X_P3(i, :);
        F_P3(i) = fitness(L);

        if (F_P3(i) < fit(i))
            X(i, :) = X_P3(i, :);
            fit(i) = F_P3(i);
        end
    end

    %% Hippo escape from predators (Utilization phase)
    for i = 1:SearchAgents
        LO_LOCAL = (lowerbound ./ t);
        HI_LOCAL = (upperbound ./ t);
        Alfa{1, :} = 2 * rand(1, dimension) - 1;
        Alfa{2, :} = rand(1, 1);
        Alfa{3, :} = randn;
        D = Alfa{randi([1, 3], 1, 1), :};
        X_P4(i, :) = X(i, :) + w * rand(1, 1) .* (LO_LOCAL + D .* (HI_LOCAL - LO_LOCAL));
        X_P4(i, :) = min(max(X_P4(i, :), lowerbound), upperbound);

        L = X_P4(i, :);
        F_P4(i) = fitness(L);
        if (F_P4(i) < fit(i))
            X(i, :) = X_P4(i, :);
            fit(i) = F_P4(i);
        end
    end

    % best fitness
    best_so_far(t) = fbest;
    disp(['Iteration ' num2str(t) ': Best Cost = ' num2str(best_so_far(t))]);

    % update global best x and fitness
    Best_score = fbest;
    Best_pos = Xbest;
    HO_curve = best_so_far;

end

end
