# Supplementary material for: An improved hippopotamus optimization algorithm based on adaptive development and solution diversity enhancement
Source: PeerJ Comput Sci. 2025 May 29;11:e2901. doi: 10.7717/peerj-cs.2901 (PMC12192830; doi:10.7717/peerj-cs.2901)
Supplement: Supplemental Information 1 [file peerj-cs-11-2901-s001.zip › code/Main.m]

clc
clear
close all
Best_score_all = {};
Best_pos_all = {};
HO_curve_all = {};
for i=1:1
    Best_score_all{i} = [];
    Best_pos_all{i} = [];
    HO_curve_all{i} = [];
    for j=1:1
        Fun_name = "F"+num2str(i);
        % Fun_name='F7';                     % number of test functions: 'F1' to 'F23'
        SearchAgents=26;                     % number of Hippopotamus (population members)
        Max_iterations=1500;                     % maximum number of iteration
        [lowerbound,upperbound,dimension,fitness]=fun_info(Fun_name);                     % Object function
        [Best_score,Best_pos,HO_curve]=IHOA(SearchAgents,Max_iterations,lowerbound,upperbound,dimension,fitness);
        Best_score_all{i}{j} = Best_score;
        Best_pos_all{i}{j} = Best_pos;
        HO_curve_all{i}{j} = HO_curve;
        display(['The best solution obtained by IHOA for ' [num2str(Fun_name)],'  is : ', num2str(Best_pos)]);
        display(['The best optimal value of the objective funciton found by HO  for ' [num2str(Fun_name)],'  is : ', num2str(Best_score)]);
        
        figure=gcf;
        semilogy(HO_curve,'Color','#b28d90','LineWidth',2)
        xlabel('Iteration');
        ylabel('Best score obtained so far');
        box on
        set(findall(figure,'-property','FontName'),'FontName','Times New Roman')
        legend('IHOA')
    end

end
