# Supplementary material for: An improved hippopotamus optimization algorithm based on adaptive development and solution diversity enhancement
Source: PeerJ Comput Sci. 2025 May 29;11:e2901. doi: 10.7717/peerj-cs.2901 (PMC12192830; doi:10.7717/peerj-cs.2901)
Supplement: Supplemental Information 1 [file peerj-cs-11-2901-s001.zip › code/levy.m]

% The code has been taken from the study:
%'Multiobjective cuckoo search for design optimization Xin-She Yang, Suash Deb'. 
% Coded by Hemanth Manjunatha on Nov 13 2015.
 
% Input parameters
% n     -> Number of steps 
% m     -> Number of Dimensions 
% beta  -> Power law index  % Note: 1 < beta < 2
% Output 
% z     -> 'n' levy steps in 'm' dimension
%_________________________________________________________________________
function [z] = levy(n,m,beta)

    num = gamma(1+beta)*sin(pi*beta/2); % used for Numerator 
    
    den = gamma((1+beta)/2)*beta*2^((beta-1)/2); % used for Denominator

    sigma_u = (num/den)^(1/beta);% Standard deviation

    u = random('Normal',0,sigma_u,n,m); 
    
    v = random('Normal',0,1,n,m);

    z =u./(abs(v).^(1/beta));

  
  end
